# Supplementary material for: Spinal apolipoprotein E is involved in inflammatory pain via regulating lipid metabolism and glial activation in the spinal dorsal horn
Source: Biol Direct. 2023 Dec 9;18:85. doi: 10.1186/s13062-023-00444-z (PMC10710718; doi:10.1186/s13062-023-00444-z)
Supplement: Supplementary file 1 — Additional file 1. RNA sequencing revealed 63 differentially expressed genes between Apoe-/- mice and C57BL6 mice in response to complete Freund's adjuvant (CFA) injection. [file 13062_2023_444_MOESM1_ESM.xls]

Gene ID	Gene Symbol	Type	AKOCFA_1 FPKM	AKOCFA_2 FPKM	AKOCFA_3 FPKM	AKOCFA_4 FPKM	CFA_1 FPKM	CFA_2 FPKM	CFA_3 FPKM	CFA_4 FPKM	AKOCFA Average FPKM	CFA Average FPKM	log2 (AKOCFA / CFA)	Qvalue (AKOCFA / CFA)
108075	'Ltbp4'	mRNA	15.64	16.59	15.99	15.86	13.46	13.24	13.24	13.8	16.02	13.435	0.24360699	0.003739238
11303	'Abca1'	mRNA	7.39	7.14	6.45	7.64	4.82	5.08	5.16	4.87	7.155	4.9825	0.50280592	2.74E-11
11816	'Apoe'	mRNA	80.74	87.18	92.76	82.91	1371.92	1067.22	948.66	990.74	85.8975	1094.635	-3.707106359	6.89E-171
12161	'Bmp6'	mRNA	4.22	3.27	6	5.74	3.19	2.91	2.87	2.23	4.8075	2.8	0.761883976	0.004374386
12259	'C1qa'	mRNA	51.15	52	45.78	49.35	40.41	37.59	36.34	35.5	49.57	37.46	0.391718209	1.47E-04
12260	'C1qb'	mRNA	56.34	53.57	45.78	51.09	40.09	38.34	37.32	38.5	51.695	38.5625	0.410319103	8.81E-05
12262	'C1qc'	mRNA	50.01	49.26	50.47	48.28	45.61	40.62	38.39	35.61	49.505	40.0575	0.292577773	0.046162204
12577	'Cdkn1c'	mRNA	8.56	8.08	9.66	8.03	13.1	11.57	10.08	10.29	8.5825	11.26	-0.412042436	0.038793036
13004	'Ncan'	mRNA	15.8	16.23	15.17	15.28	17.51	19.37	19.53	16.27	15.62	18.17	-0.23705611	0.026963334
13051	'Cx3cr1'	mRNA	14.19	13.17	13.58	13.07	8.99	10.45	10.8	11.73	13.5025	10.4925	0.345037883	0.005375066
13121	'Cyp51'	mRNA	41.09	40.77	40.85	41.31	47.36	46.32	46.1	46.56	41.005	46.585	-0.202385001	1.39E-04
13482	'Dpp4'	mRNA	0.49	0.32	0.95	0.91	0.25	0.3	0.23	0.28	0.6675	0.265	1.247213452	0.038793036
14012	'Mpzl2'	mRNA	0.69	0.4	1.11	0.95	0.25	0.18	0.18	0.25	0.7875	0.215	1.842779226	0.00146563
140792	'Colec12'	mRNA	3.93	3.33	4.39	4.8	3.17	2.57	2.49	2.46	4.1125	2.6725	0.605244555	0.005755127
14181	'Fgfbp1'	mRNA	1.29	1.32	2.75	3.69	1.06	0.65	0.45	0.32	2.2625	0.62	1.861273047	0.006042697
14234	'Foxc2'	mRNA	0.62	0.48	1.23	1.11	0.33	0.27	0.3	0.12	0.86	0.255	1.729276177	0.006140366
14412	'Slc6a13'	mRNA	3.94	3.11	6.77	5.43	3.51	2.13	2.38	2.07	4.8125	2.5225	0.936080762	0.004650512
14960	'H2-Aa'	mRNA	10.42	8.47	7.43	10.19	5.36	5.11	2.62	3.9	9.1275	4.2475	1.089336526	7.30E-05
14961	'H2-Ab1'	mRNA	6.97	5.43	5.96	6.28	2.99	3.12	1.49	3.23	6.16	2.7075	1.169416034	8.81E-05
14969	'H2-Eb1'	mRNA	2.76	4.16	2.15	3.89	2.51	1.51	1.07	1.39	3.24	1.62	0.988697114	0.046162204
15160	'Serpind1'	mRNA	6.59	6.3	10.2	10.23	5.26	6.1	4.47	4.54	8.33	5.0925	0.69802589	0.005894124
15212	'Hexb'	mRNA	64.85	66.78	60.99	64.41	56.34	54.04	50.69	55.62	64.2575	54.1725	0.230247122	0.005755127
15417	'Hoxb9'	mRNA	58.73	54.53	63.52	54.78	52.64	45	51.48	47.36	57.89	49.12	0.219687586	0.046179219
16011	'Igfbp5'	mRNA	19.9	18.85	21.68	21.17	17.97	16.71	17.16	15.93	20.4	16.9425	0.249236283	0.004374386
16149	'Cd74'	mRNA	15.78	15.65	8.99	16.11	8.74	7.24	5.53	8.23	14.1325	7.435	0.899925434	1.47E-04
16476	'Jun'	mRNA	15.27	15.5	16.12	16.09	17.21	20.75	18.41	18.28	15.745	18.6625	-0.263846184	0.03269604
16792	'Laptm5'	mRNA	19.98	19.47	16.61	20.08	15.55	14.28	15.2	15.71	19.035	15.185	0.309802947	0.018066816
16803	'Lbp'	mRNA	1.33	0.9	2.68	1.84	0.79	0.88	0.5	0.78	1.6875	0.7375	1.170641432	0.031745602
17313	'Mgp'	mRNA	36.9	25.79	39.96	38.07	24.09	25.15	21.21	20.21	35.18	22.665	0.627655953	0.006042697
17433	'Mobp'	mRNA	414.74	359.62	372.47	374.55	463.3	456.68	382.95	441.13	380.345	436.015	-0.252768363	0.004285791
17476	'Mpeg1'	mRNA	7.32	7.06	7.34	8.14	5.37	6.33	5.28	5.49	7.465	5.6175	0.391827413	0.004374386
17965	'Nbl1'	mRNA	32.74	26.88	35.46	34.63	26.97	23.16	21.21	25.09	32.4275	24.1075	0.41341354	0.001716413
18214	'Ddr2'	mRNA	1.81	1.41	1.79	1.66	1.39	1.14	0.97	1.11	1.6675	1.1525	0.523019247	0.019450106
18830	'Pltp'	mRNA	61.21	63.61	63.86	66.86	55.38	50.4	56.67	52.68	63.885	53.7825	0.232491995	0.005755127
19250	'Ptpn14'	mRNA	2.29	1.95	2.06	2.12	1.76	1.54	1.23	1.68	2.105	1.5525	0.426859499	0.021518591
19378	'Aldh1a2'	mRNA	7.4	6.1	10.12	10.6	5.41	4.06	3.86	5.06	8.555	4.5975	0.878417114	7.30E-05
20148	'Dhrs3'	mRNA	7.7	6.5	7.21	6.5	5.08	5.36	4.93	4.51	6.9775	4.97	0.467616601	0.012708404
20665	'Sox10'	mRNA	55.51	55.02	54.04	49.69	63.58	63.57	56.21	60.43	53.565	60.9475	-0.203684666	0.033307505
208715	'Hmgcs1'	mRNA	159.28	153.08	162.44	154.44	185.78	192.38	175.8	173.26	157.31	181.805	-0.229151021	7.30E-05
208777	'Sned1'	mRNA	6.18	5.9	6.43	7.32	5.85	5.2	4.68	4.96	6.4575	5.1725	0.299161916	0.032150968
208890	'Slc26a7'	mRNA	0.27	0.1	0.36	0.23	0.06	0.09	0.08	0.06	0.24	0.0725	2.085225295	0.049684485
21859	'Timp3'	mRNA	46.71	43.65	47.07	47.56	39.17	40.01	39.07	39.09	46.2475	39.335	0.214940531	2.57E-04
22153	'Tubb4a'	mRNA	605.69	592.93	632.22	610.81	668.86	660.5	670.2	655.58	610.4125	663.785	-0.137578746	0.004521508
22154	'Tubb5'	mRNA	151.26	164.42	155.73	154.84	171.07	175.74	174.71	172.99	156.5625	173.6275	-0.166616067	0.005755127
22239	'Ugt8a'	mRNA	77.48	69.59	72.66	68.37	95.2	95.14	77.69	76.97	72.025	86.25	-0.241437066	0.049779791
22417	'Wnt4'	mRNA	1.65	1.33	1.75	2.01	1.32	0.72	0.84	0.89	1.685	0.9425	0.826590774	0.017482758
22420	'Wnt6'	mRNA	2.01	1.43	2.55	3	1.41	0.78	0.59	1.08	2.2475	0.965	1.202836648	0.007190105
227753	'Gsn'	mRNA	130.3	125.92	129.25	127.2	163.27	154.8	137.95	131.34	128.1675	146.84	-0.213482621	0.038793036
233274	'Siglech'	mRNA	8.99	7.49	8.46	6.27	5.6	5.44	5.74	6.2	7.8025	5.745	0.481607293	0.031612621
23967	'Osr1'	mRNA	0.77	0.6	2.35	1.99	0.53	0.31	0.35	0.17	1.4275	0.34	2.066482235	0.003130367
240913	'Adamts4'	mRNA	23.65	23.06	24.09	22.05	25.5	28.98	27.94	25.39	23.2125	26.9525	-0.23498036	0.005755127
243755	'Slc13a4'	mRNA	2.7	1.6	6.54	6.3	1.19	0.96	0.67	0.87	4.285	0.9225	2.197001586	0.006042697
246707	'Emilin2'	mRNA	8.12	8.33	7.78	7.36	9.78	10.97	9.07	9.27	7.8975	9.7725	-0.32539971	0.018159216
26570	'Slc7a11'	mRNA	3.49	3.62	4.33	4.61	3.36	3.16	2.98	2.69	4.0125	3.0475	0.380870231	0.023732935
319554	'Idi1'	mRNA	45.07	46.04	48.98	47.4	52.59	52.22	50.29	53.45	46.8725	52.1375	-0.171437476	0.038793036
53897	'Gal3st1'	mRNA	25.61	26.24	24.49	25	32.63	32.63	27.65	28.77	25.335	30.42	-0.267986887	0.038793036
54612	'Sfrp5'	mRNA	9.88	11.52	12.37	10.45	8.81	5.89	7.86	7.94	11.055	7.625	0.520950752	0.005755127
56213	'Htra1'	mRNA	94.36	104.61	95.77	98.29	108.84	134.14	109.25	116.82	98.2575	117.2625	-0.272231845	0.006993392
574402	'Gpr17'	mRNA	9.89	10.24	12.3	10.33	12.93	13.46	15.75	11.75	10.69	13.4725	-0.353293544	0.010121515
67473	'Slc47a1'	mRNA	0.61	0.13	1.59	0.45	0.1	0.18	0.13	0.18	0.695	0.1475	2.166411893	0.038793036
76484	'Kndc1'	mRNA	56.23	57.01	52.42	53.74	59.23	63.01	59.48	59.72	54.85	60.36	-0.157030058	0.038793036
94282	'Sfxn5'	mRNA	66.05	69.1	68.25	68.22	56.37	57.95	64.19	57.61	67.905	59.03	0.183952107	0.027171485
96875	'Prg4'	mRNA	0.89	0.02	5.34	4.19	0.06	0.04	0.06	0	2.61	0.04	6.301089214	0.010121515
