# Supplementary material for: Spinal apolipoprotein E is involved in inflammatory pain via regulating lipid metabolism and glial activation in the spinal dorsal horn
Source: Biol Direct. 2023 Dec 9;18:85. doi: 10.1186/s13062-023-00444-z (PMC10710718; doi:10.1186/s13062-023-00444-z)
Supplement: Supplementary file 2 — Additional file 2. The gene ontology analysis of 63 differentially expressed genes in biological processes. [file 13062_2023_444_MOESM2_ESM.xls]

GO_P Term ID	GO_P Term Desc	GO_P Term Level1	GO_P Term Level2	Term Candidate Gene Num	Total Candidate Gene Num	Term Gene Num	Total Gene Num	Rich Ratio	P value	Q value
GO:0098883	synapse pruning	biological_process	cellular component organization or biogenesis	4	63	7	20617	0.5714285714285711	2.7511820000000002E-9	2.520083E-6
GO:0019886	antigen processing and presentation of exogenous peptide antigen via MHC class II	biological_process	immune system process	4	63	19	20617	0.21052631578947398	2.964104E-7	1.35756E-4
GO:0002504	antigen processing and presentation of peptide or polysaccharide antigen via MHC class II	biological_process	immune system process	3	63	9	20617	0.33333333333333304	2.254421E-6	5.911899E-4
GO:0002503	peptide antigen assembly with MHC class II protein complex	biological_process	cellular component organization or biogenesis	3	63	10	20617	0.3	3.213576E-6	5.911899E-4
GO:0006955	immune response	biological_process	immune system process	8	63	299	20617	0.0267558528428094	3.4552440000000003E-6	5.911899E-4
GO:0002376	immune system process	biological_process	immune system process	10	63	523	20617	0.0191204588910134	3.872423E-6	5.911899E-4
GO:0019882	antigen processing and presentation	biological_process	immune system process	4	63	41	20617	0.0975609756097561	7.364085E-6	9.636431E-4
GO:0002381	immunoglobulin production involved in immunoglobulin mediated immune response	biological_process	immune system process	3	63	16	20617	0.1875	1.4801529999999998E-5	0.001694775
GO:0032349	positive regulation of aldosterone biosynthetic process	biological_process	biological regulation	2	63	3	20617	0.666666666666667	2.751478E-5	0.002685049
GO:0008203	cholesterol metabolic process	biological_process	metabolic process	5	63	119	20617	0.0420168067226891	3.16727E-5	0.002685049
GO:0007568	aging	biological_process	developmental process	6	63	199	20617	0.0301507537688442	3.224404000000001E-5	0.002685049
GO:0048002	antigen processing and presentation of peptide antigen	biological_process	immune system process	2	63	5	20617	0.4	9.135455E-5	0.006614948000000001
GO:0001774	microglial cell activation	biological_process	cellular process	3	63	29	20617	0.103448275862069	9.388026E-5	0.006614948000000001
GO:0016126	sterol biosynthetic process	biological_process	metabolic process	3	63	30	20617	0.1	1.0408430000000001E-4	0.006810086999999999
GO:0010875	positive regulation of cholesterol efflux	biological_process	biological regulation	3	63	32	20617	0.09375	1.266043E-4	0.006959651
GO:0006682	galactosylceramide biosynthetic process	biological_process	cellular process	2	63	6	20617	0.33333333333333304	1.367617E-4	0.006959651
GO:0042158	lipoprotein biosynthetic process	biological_process	cellular process	2	63	6	20617	0.33333333333333304	1.367617E-4	0.006959651
GO:0072162	metanephric mesenchymal cell differentiation	biological_process	cellular process	2	63	6	20617	0.33333333333333304	1.367617E-4	0.006959651
GO:0034341	response to interferon-gamma	biological_process	response to stimulus	3	63	34	20617	0.0882352941176471	1.52078E-4	0.0069651719999999995
GO:0050870	positive regulation of T cell activation	biological_process	immune system process	3	63	34	20617	0.0882352941176471	1.52078E-4	0.0069651719999999995
