# Supplementary material for: Spinal apolipoprotein E is involved in inflammatory pain via regulating lipid metabolism and glial activation in the spinal dorsal horn
Source: Biol Direct. 2023 Dec 9;18:85. doi: 10.1186/s13062-023-00444-z (PMC10710718; doi:10.1186/s13062-023-00444-z)
Supplement: Supplementary file 3 — Additional file 3. The gene ontology analysis of 63 differentially expressed genes in molecular functions. [file 13062_2023_444_MOESM3_ESM.xls]

GO_F Term ID	GO_F Term Desc	GO_F Term Level1	GO_F Term Level2	Term Candidate Gene Num	Total Candidate Gene Num	Term Gene Num	Total Gene Num	Rich Ratio	P value	Q value
GO:0023026	MHC class II protein complex binding	molecular_function	binding	4	61	12	20373	0.333333333	3.54E-08	8.66E-06
GO:0019838	growth factor binding	molecular_function	binding	4	61	57	20373	0.070175439	2.55E-05	0.003084424
GO:0120020	intermembrane cholesterol transfer activity	molecular_function	transporter activity	3	61	22	20373	0.136363636	3.78E-05	0.003084424
GO:0042605	peptide antigen binding	molecular_function	binding	3	61	38	20373	0.078947368	2.00E-04	0.01224723
GO:0008035	high-density lipoprotein particle binding	molecular_function	binding	2	61	11	20373	0.181818182	4.77E-04	0.02331124
GO:0042609	CD4 receptor binding	molecular_function	binding	2	61	12	20373	0.166666667	5.71E-04	0.02331124
GO:0030247	polysaccharide binding	molecular_function	binding	2	61	14	20373	0.142857143	7.84E-04	0.02744358
GO:0001216	bacterial-type RNA polymerase transcriptional activator activity, sequence-specific DNA binding	molecular_function	transcription regulator activity	2	61	18	20373	0.111111111	0.001308202	0.03561217
GO:0015179	L-amino acid transmembrane transporter activity	molecular_function	transporter activity	2	61	18	20373	0.111111111	0.001308202	0.03561217
GO:0005102	signaling receptor binding	molecular_function	binding	6	61	429	20373	0.013986014	0.00175844	0.03667845
GO:0030169	low-density lipoprotein particle binding	molecular_function	binding	2	61	21	20373	0.095238095	0.001785226	0.03667845
GO:0005520	insulin-like growth factor binding	molecular_function	binding	2	61	24	20373	0.083333333	0.002332789	0.03667845
GO:0005319	lipid transporter activity	molecular_function	transporter activity	2	61	26	20373	0.076923077	0.002736395	0.03667845
GO:0003851	2-hydroxyacylsphingosine 1-beta-galactosyltransferase activity	molecular_function	catalytic activity	1	61	1	20373	1	0.002994159	0.03667845
GO:0008398	sterol 14-demethylase activity	molecular_function	catalytic activity	1	61	1	20373	1	0.002994159	0.03667845
GO:0016495	C-X3-C chemokine receptor activity	molecular_function	molecular transducer activity	1	61	1	20373	1	0.002994159	0.03667845
GO:0042658	MHC class II protein binding, via antigen binding groove	molecular_function	binding	1	61	1	20373	1	0.002994159	0.03667845
GO:0046623	sphingolipid-translocating ATPase activity	molecular_function	catalytic activity	1	61	1	20373	1	0.002994159	0.03667845
GO:0046911	metal chelating activity	molecular_function	binding	1	61	1	20373	1	0.002994159	0.03667845
GO:0047263	N-acylsphingosine galactosyltransferase activity	molecular_function	catalytic activity	1	61	1	20373	1	0.002994159	0.03667845
