# Supplementary material for: Spinal apolipoprotein E is involved in inflammatory pain via regulating lipid metabolism and glial activation in the spinal dorsal horn
Source: Biol Direct. 2023 Dec 9;18:85. doi: 10.1186/s13062-023-00444-z (PMC10710718; doi:10.1186/s13062-023-00444-z)
Supplement: Supplementary file 4 — Additional file 4. The kyoto encyclopedia of genes and genomes pathway analysis of 63 differentially expressed genes. [file 13062_2023_444_MOESM4_ESM.xls]

KEGG Pathway Term ID	KEGG Pathway Term Desc	KEGG Pathway Term Level1	KEGG Pathway Term Level2	Term Candidate Gene Num	Total Candidate Gene Num	Term Gene Num	Total Gene Num	Rich Ratio	P value	Q value
05150	Staphylococcus aureus infection	Human Diseases	Infectious disease: bacterial	6	39	115	8768	0.0521739130434783	1.023778E-5	0.001341149
05322	Systemic lupus erythematosus	Human Diseases	Immune disease	6	39	146	8768	0.0410958904109589	3.988691E-5	0.002612593
04145	Phagosome	Cellular Processes	Transport and catabolism	6	39	175	8768	0.0342857142857143	1.0955E-4	0.004044863
05321	Inflammatory bowel disease	Human Diseases	Immune disease	4	39	61	8768	0.0655737704918033	1.4536950000000002E-4	0.004044863
05310	Asthma	Human Diseases	Immune disease	3	39	24	8768	0.125	1.543841E-4	0.004044863
05140	Leishmaniasis	Human Diseases	Infectious disease: parasitic	4	39	69	8768	0.0579710144927536	2.347468E-4	0.005125305
05133	Pertussis	Human Diseases	Infectious disease: bacterial	4	39	76	8768	0.0526315789473684	3.406849E-4	0.006375675
04612	Antigen processing and presentation	Organismal Systems	Immune system	4	39	83	8768	0.0481927710843374	4.771932E-4	0.0074761030000000004
05323	Rheumatoid arthritis	Human Diseases	Immune disease	4	39	86	8768	0.0465116279069767	5.461948E-4	0.0074761030000000004
04658	Th1 and Th2 cell differentiation	Organismal Systems	Immune system	4	39	87	8768	0.0459770114942529	5.706948999999999E-4	0.0074761030000000004
04610	Complement and coagulation cascades	Organismal Systems	Immune system	4	39	92	8768	0.0434782608695652	7.050622E-4	0.007696929
04640	Hematopoietic cell lineage	Organismal Systems	Immune system	4	39	92	8768	0.0434782608695652	7.050622E-4	0.007696929
04672	Intestinal immune network for IgA production	Organismal Systems	Immune system	3	39	42	8768	0.0714285714285714	8.285149E-4	0.008348880999999999
05142	Chagas disease	Human Diseases	Infectious disease: parasitic	4	39	103	8768	0.0388349514563107	0.001077213	0.009143291999999999
05152	Tuberculosis	Human Diseases	Infectious disease: bacterial	5	39	179	8768	0.0279329608938547	0.001099784	0.009143291999999999
04659	Th17 cell differentiation	Organismal Systems	Immune system	4	39	104	8768	0.0384615384615385	0.001116738	0.009143291999999999
04979	Cholesterol metabolism	Organismal Systems	Digestive system	3	39	49	8768	0.0612244897959184	0.001301398	0.01002842
05330	Allograft rejection	Human Diseases	Immune disease	3	39	56	8768	0.0535714285714286	0.0019164420000000002	0.013213363
05332	Graft-versus-host disease	Human Diseases	Immune disease	3	39	56	8768	0.0535714285714286	0.0019164420000000002	0.013213363
04940	Type I diabetes mellitus	Human Diseases	Endocrine and metabolic disease	3	39	63	8768	0.0476190476190476	0.002687186	0.017601068
